# Supplementary material for: Effect of Calmodulin-like Gene (CML) Overexpression on Stilbene Biosynthesis in Cell Cultures of Vitis amurensis Rupr
Source: Plants (Basel). 2022 Jan 10;11(2):171. doi: 10.3390/plants11020171 (PMC8778512; doi:10.3390/plants11020171)
Supplement: Supplementary file 1 [file plants-11-00171-s001.zip]

Archive with 1 entries (1 files):
- plants-1552414-supplementary.pdf
